# Supplementary material for: Field Use of Protective Bacteriophages against Pectinolytic Bacteria of Potato
Source: Microorganisms. 2023 Feb 28;11(3):620. doi: 10.3390/microorganisms11030620 (PMC10056506; doi:10.3390/microorganisms11030620)
Supplement: Supplementary file 1 [file microorganisms-11-00620-s001.zip]

Archive with 1 entries (1 files):
- microorganisms-2240826-supplementary.pdf
